# Supplementary material for: Levodopa Impairs Lysosomal Function in Sensory Neurons In Vitro
Source: Biology (Basel). 2024 Nov 2;13(11):893. doi: 10.3390/biology13110893 (PMC11591693; doi:10.3390/biology13110893)
Supplement: Supplementary file 1 [file biology-13-00893-s001.zip]

Archive with 1 entries (1 files):
- biology-3243974-supplementary.pdf
